# Supplementary material for: Gut Microbiome Dysregulation Across Schizophrenia Spectrum Disorders: Bacteria-, Fungi- and Virome-Level Alterations with Molecular and Immunological Implications
Source: Int J Mol Sci. 2026 Apr 9;27(8):3372. doi: 10.3390/ijms27083372 (PMC13116486; doi:10.3390/ijms27083372)
Supplement: Supplementary file 1 [file ijms-27-03372-s001.zip]

Archive with 1 entries (1 files):
- ijms-4205065 Supplementary Update.pdf
